# Supplementary material for: Joint-level energetics differentiate isoinertial from speed-power resistance training—a Bayesian analysis
Source: PeerJ. 2018 Apr 12;6:e4620. doi: 10.7717/peerj.4620 (PMC5899884; doi:10.7717/peerj.4620)
Supplement: Supplemental Information 1 [file peerj-06-4620-s001.zip]

Archive with 8 entries (8 files):
- PeerJBayesData/BiomechModelTemplate.mdh
- PeerJBayesData/Gibbs_Mult_FPCA.R
- PeerJBayesData/JAGS_FILE.txt
- PeerJBayesData/PeerJ_JumpHt.RData
- PeerJBayesData/PeerJ_JumpHt_Bayes.R
- PeerJBayesData/PeerJ_JumpPower_Bayes.R
- PeerJBayesData/PeerJ_JumpPower_Bayes.RData
- PeerJBayesData/Visual3DPipelines.v3s
