# Supplementary material for: Joint-level energetics differentiate isoinertial from speed-power resistance training—a Bayesian analysis
Source: PeerJ. 2018 Apr 12;6:e4620. doi: 10.7717/peerj.4620 (PMC5899884; doi:10.7717/peerj.4620)
Supplement: Supplemental Information 1 [file peerj-06-4620-s001.zip › PeerJBayesData/BiomechModelTemplate.mdh]

!
! Model File Generated by Visual3D ModelBuilder
!
!
! Method For Computing Model Pose
!
!
! Model Pose Pipeline
!
!
! Model Metric Values
!

Prompt_For_Multiple_Pipeline_Parameter_Values
/PIPELINE_PARAMETER_NAME=FilterFreq_IKpose+TX_DEPTH
/DATATYPE=float
/DEFAULT_VALUE=
! /DEFAULT_VALUE_COUNT=1
/PROMPT_TEXT=What are the VARIABLES?
;

Set_Model_Metric
! /CALIBRATION_FILE=
/METRIC_NAME=Mass
/METRIC_VALUE=83.431
;
Set_Model_Metric
! /CALIBRATION_FILE=
/METRIC_NAME=Height
/METRIC_VALUE=1.7
;
Set_Model_Metric
! /CALIBRATION_FILE=
/METRIC_NAME=Gravity
/METRIC_VALUE=9.81
;
Set_Model_Metric
! /CALIBRATION_FILE=
/METRIC_NAME=Segment_to_COFP_Distance
/METRIC_VALUE=0.20
;
Set_Model_Metric
! /CALIBRATION_FILE=
/METRIC_NAME=ASIS_Distance
/METRIC_VALUE=ASIS_Distance_Calculated
;
Set_Model_Metric
! /CALIBRATION_FILE=
/METRIC_NAME=ASIS_Distance_2
/METRIC_VALUE=ASIS_Distance_Calculated_2
;
Set_Model_Metric
! /CALIBRATION_FILE=
/METRIC_NAME=RPV_Segment_Depth
/METRIC_VALUE=0.113218
;
Set_Model_Metric
! /CALIBRATION_FILE=
/METRIC_NAME=RightFoot_Virtualmethod3_Distal_Radius
/METRIC_VALUE=0.1
;
Set_Model_Metric
! /CALIBRATION_FILE=
/METRIC_NAME=RightFoot_Virtualmethod3_Proximal_Radius
/METRIC_VALUE=0.1
;
Set_Model_Metric
! /CALIBRATION_FILE=
/METRIC_NAME=LeftFoot_Virtualmethod3_Distal_Radius
/METRIC_VALUE=0.1
;
Set_Model_Metric
! /CALIBRATION_FILE=
/METRIC_NAME=LeftFoot_Virtualmethod3_Proximal_Radius
/METRIC_VALUE=0.1
;
Set_Model_Metric
! /CALIBRATION_FILE=
/METRIC_NAME=Target_Radius_ASIS
/METRIC_VALUE=0.0047
;
Set_Model_Metric
! /CALIBRATION_FILE=
/METRIC_NAME=RightFoot_Kinematics_Distal_Radius
/METRIC_VALUE=0.5*DISTANCE(RMT1,RMT5)
;
Set_Model_Metric
! /CALIBRATION_FILE=
/METRIC_NAME=RightFoot_Kinematics_Proximal_Radius
/METRIC_VALUE=0.5*DISTANCE(RLMAL,RMMAL)
;
Set_Model_Metric
! /CALIBRATION_FILE=
/METRIC_NAME=LeftFoot_Kinematics_Distal_Radius
/METRIC_VALUE=0.5*DISTANCE(LMT1,LMT5)
;
Set_Model_Metric
! /CALIBRATION_FILE=
/METRIC_NAME=LeftFoot_Kinematics_Proximal_Radius
/METRIC_VALUE=0.5*DISTANCE(LLMAL,LMMAL)
;
Set_Model_Metric
! /CALIBRATION_FILE=
/METRIC_NAME=Marker_Radius
/METRIC_VALUE=0.00475
;
Set_Model_Metric
! /CALIBRATION_FILE=
/METRIC_NAME=RTA_Segment_Depth
/METRIC_VALUE=::TX_DEPTH
;
Set_Model_Metric
! /CALIBRATION_FILE=
/METRIC_NAME=RTH_Proximal_Radius
/METRIC_VALUE=0.5*DISTANCE(RIGHT_HIP,LEFT_HIP)
;
Set_Model_Metric
! /CALIBRATION_FILE=
/METRIC_NAME=LTH_Proximal_Radius
/METRIC_VALUE=0.5*DISTANCE(RIGHT_HIP,LEFT_HIP)
;
Set_Model_Metric
! /CALIBRATION_FILE=
/METRIC_NAME=RSK_Proximal_Radius
/METRIC_VALUE=0.5*DISTANCE(RLFC,RMFC)
;
Set_Model_Metric
! /CALIBRATION_FILE=
/METRIC_NAME=LSK_Proximal_Radius
/METRIC_VALUE=0.5*DISTANCE(LLFC,LMFC)
;
Set_Model_Metric
! /CALIBRATION_FILE=
/METRIC_NAME=RTA_Proximal_Radius
/METRIC_VALUE=0.5*DISTANCE(RACR,LACR)
;
Set_Model_Metric
! /CALIBRATION_FILE=
/METRIC_NAME=v3d_lab_Distal_Radius
/METRIC_VALUE=0.01
;
Set_Model_Metric
! /CALIBRATION_FILE=
/METRIC_NAME=v3d_lab_Proximal_Radius
/METRIC_VALUE=0.01
;
Set_Model_Metric
! /CALIBRATION_FILE=
/METRIC_NAME=RTA_Distal_Radius
/METRIC_VALUE=0.5*DISTANCE(RACR,LACR)
;
Set_Model_Metric
! /CALIBRATION_FILE=
/METRIC_NAME=RightShankVirtual_Distal_Radius
/METRIC_VALUE=0.5*DISTANCE(RLFC,RMFC)
;
Set_Model_Metric
! /CALIBRATION_FILE=
/METRIC_NAME=RightShankVirtual_Proximal_Radius
/METRIC_VALUE=0.5*DISTANCE(RLMAL,RMMAL)
;
Set_Model_Metric
! /CALIBRATION_FILE=
/METRIC_NAME=LeftShankVirtual_Distal_Radius
/METRIC_VALUE=0.5*DISTANCE(LLFC,LMFC)
;
Set_Model_Metric
! /CALIBRATION_FILE=
/METRIC_NAME=LeftShankVirtual_Proximal_Radius
/METRIC_VALUE=0.5*DISTANCE(LLMAL,LMMAL)
;
!
! Segment Info
!

!
! Segment Right Foot_Virtual method 3
!
HYBRID_SEGMENT
! /CALIBRATION_FILE=
/TYPE=Visual_3D
/NAME=Right Foot_Virtual method 3
/REFERENCE_OBJECT=Lateral Proximal+Medial Proximal+Proximal Joint+Lateral Distal+Medial Distal+Distal Joint+Additional Plane+Additional Object+Distal Radius+Proximal Radius
/REFERENCE_OBJECT_NAMES=++RIGHT_MID_CALA_Proj_FLR+++RIGHT_MID_MT_Proj_FLR+Anterior+RIGHT_ANKLE+RightFoot_Virtualmethod3_Distal_Radius+RightFoot_Virtualmethod3_Proximal_Radius
/REFERENCE_OBJECT_TYPES=++LANDMARK+++LANDMARK++LANDMARK+METRIC+METRIC
/USE_CAL_TARGETS_FOR_TRACKING=FALSE
/TRACKING_TYPES=LANDMARK+LANDMARK+LANDMARK
/TRACKING_NAMES=RFT_IK1+RFT_IK2+RFT_IK3
! /USE_OPTIMAL_TRACKING=TRUE
/KINEMATIC_ONLY=TRUE
! /STATIC_SEGMENT=FALSE
/GRAPHICS_ROT_X=0
/GRAPHICS_ROT_Y=0
/GRAPHICS_ROT_Z=0
/GRAPHICS_SCALE_X=1
/GRAPHICS_SCALE_Y=1
/GRAPHICS_SCALE_Z=1
/GRAPHICS_TRANSLATE_X=0
/GRAPHICS_TRANSLATE_Y=0
/GRAPHICS_TRANSLATE_Z=0
! /GRAPHICS_UNIT_SCALE=1.000000
/MASS=0.000000
! /GEOMETRY=
/PROX_TO_CG_AXIAL=0.5*Right Foot_Virtual method 3_SEG_LENGTH
/PROX_TO_CG_ML=0*Right Foot_Virtual method 3_SEG_LENGTH
/PROX_TO_CG_AP=0*Right Foot_Virtual method 3_SEG_LENGTH
/IXX=0.0
/IYY=0.0
/IZZ=0.0
/AP_DIRECTION=+Z
/AXIAL_DIRECTION=-Y
! /OBJFILE=
! /COLFILE=
! /DEPTH=
;

!
! Segment Left Foot_Virtual method 3
!
HYBRID_SEGMENT
! /CALIBRATION_FILE=
/TYPE=Visual_3D
/NAME=Left Foot_Virtual method 3
/REFERENCE_OBJECT=Lateral Proximal+Medial Proximal+Lateral Distal+Medial Distal+Proximal Joint+Distal Joint+Additional Plane+Additional Object+Distal Radius+Proximal Radius
/REFERENCE_OBJECT_NAMES=++++LEFT_MID_CALA_Proj_FLR+LEFT_MID_MT_Proj_FLR+Anterior+LEFT_ANKLE+LeftFoot_Virtualmethod3_Distal_Radius+LeftFoot_Virtualmethod3_Proximal_Radius
/REFERENCE_OBJECT_TYPES=++++LANDMARK+LANDMARK++LANDMARK+METRIC+METRIC
/USE_CAL_TARGETS_FOR_TRACKING=FALSE
/TRACKING_TYPES=LANDMARK+LANDMARK+LANDMARK
/TRACKING_NAMES=LFT_IK1+LFT_IK2+LFT_IK3
! /USE_OPTIMAL_TRACKING=TRUE
/KINEMATIC_ONLY=TRUE
! /STATIC_SEGMENT=FALSE
/GRAPHICS_ROT_X=0
/GRAPHICS_ROT_Y=0
/GRAPHICS_ROT_Z=0
/GRAPHICS_SCALE_X=1
/GRAPHICS_SCALE_Y=1
/GRAPHICS_SCALE_Z=1
/GRAPHICS_TRANSLATE_X=0
/GRAPHICS_TRANSLATE_Y=0
/GRAPHICS_TRANSLATE_Z=0
! /GRAPHICS_UNIT_SCALE=1.000000
/MASS=0.000000
! /GEOMETRY=
/PROX_TO_CG_AXIAL=0.5*Left Foot_Virtual method 3_SEG_LENGTH
/PROX_TO_CG_ML=0*Left Foot_Virtual method 3_SEG_LENGTH
/PROX_TO_CG_AP=0*Left Foot_Virtual method 3_SEG_LENGTH
/IXX=0.0
/IYY=0.0
/IZZ=0.0
/AP_DIRECTION=+Z
/AXIAL_DIRECTION=-Y
! /OBJFILE=
! /COLFILE=
! /DEPTH=
;

!
! Segment Right Foot_Kinematics
!
HYBRID_SEGMENT
! /CALIBRATION_FILE=
/TYPE=Visual_3D
/NAME=Right Foot_Kinematics
/REFERENCE_OBJECT=Proximal Joint+Distal Joint+Additional Plane+Additional Object+Distal Radius+Proximal Radius
/REFERENCE_OBJECT_NAMES=RIGHT_MID_CALA+RIGHT_MID_MT+Anterior+RIGHT_ANKLE+RightFoot_Kinematics_Distal_Radius+RightFoot_Kinematics_Proximal_Radius
/REFERENCE_OBJECT_TYPES=LANDMARK+LANDMARK++LANDMARK+METRIC+METRIC
/USE_CAL_TARGETS_FOR_TRACKING=FALSE
/TRACKING_TYPES=LANDMARK+LANDMARK+LANDMARK
/TRACKING_NAMES=RFT_IK1+RFT_IK2+RFT_IK3
! /USE_OPTIMAL_TRACKING=TRUE
/KINEMATIC_ONLY=TRUE
! /STATIC_SEGMENT=FALSE
/GRAPHICS_ROT_X=0
/GRAPHICS_ROT_Y=0
/GRAPHICS_ROT_Z=0
/GRAPHICS_SCALE_X=1
/GRAPHICS_SCALE_Y=1
/GRAPHICS_SCALE_Z=1
/GRAPHICS_TRANSLATE_X=0
/GRAPHICS_TRANSLATE_Y=0
/GRAPHICS_TRANSLATE_Z=0
! /GRAPHICS_UNIT_SCALE=1.000000
/MASS=0.000000
! /GEOMETRY=
/PROX_TO_CG_AXIAL=0.5*Right Foot_Kinematics_SEG_LENGTH
/PROX_TO_CG_ML=0*Right Foot_Kinematics_SEG_LENGTH
/PROX_TO_CG_AP=0*Right Foot_Kinematics_SEG_LENGTH
/IXX=0.0
/IYY=0.0
/IZZ=0.0
/AP_DIRECTION=+Z
/AXIAL_DIRECTION=-Y
! /OBJFILE=
! /COLFILE=
! /DEPTH=
;

!
! Segment Left Foot_Kinematics
!
HYBRID_SEGMENT
! /CALIBRATION_FILE=
/TYPE=Visual_3D
/NAME=Left Foot_Kinematics
/REFERENCE_OBJECT=Proximal Joint+Distal Joint+Additional Plane+Additional Object+Distal Radius+Proximal Radius
/REFERENCE_OBJECT_NAMES=LEFT_MID_CALA+LEFT_MID_MT+Anterior+LEFT_ANKLE+LeftFoot_Kinematics_Distal_Radius+LeftFoot_Kinematics_Proximal_Radius
/REFERENCE_OBJECT_TYPES=LANDMARK+LANDMARK++LANDMARK+METRIC+METRIC
/USE_CAL_TARGETS_FOR_TRACKING=FALSE
/TRACKING_TYPES=LANDMARK+LANDMARK+LANDMARK
/TRACKING_NAMES=LFT_IK1+LFT_IK2+LFT_IK3
! /USE_OPTIMAL_TRACKING=TRUE
/KINEMATIC_ONLY=TRUE
! /STATIC_SEGMENT=FALSE
/GRAPHICS_ROT_X=0
/GRAPHICS_ROT_Y=0
/GRAPHICS_ROT_Z=0
/GRAPHICS_SCALE_X=1
/GRAPHICS_SCALE_Y=1
/GRAPHICS_SCALE_Z=1
/GRAPHICS_TRANSLATE_X=0
/GRAPHICS_TRANSLATE_Y=0
/GRAPHICS_TRANSLATE_Z=0
! /GRAPHICS_UNIT_SCALE=1.000000
/MASS=0.000000
! /GEOMETRY=
/PROX_TO_CG_AXIAL=0.5*Left Foot_Kinematics_SEG_LENGTH
/PROX_TO_CG_ML=0*Left Foot_Kinematics_SEG_LENGTH
/PROX_TO_CG_AP=0*Left Foot_Kinematics_SEG_LENGTH
/IXX=0.0
/IYY=0.0
/IZZ=0.0
/AP_DIRECTION=+Z
/AXIAL_DIRECTION=-Y
! /OBJFILE=
! /COLFILE=
! /DEPTH=
;

!
! Segment v3d_lab
!
HYBRID_SEGMENT
! /CALIBRATION_FILE=
/TYPE=Visual_3D
/NAME=v3d_lab
/REFERENCE_OBJECT=Lateral Proximal+Medial Proximal+Lateral Distal+Proximal Joint+Distal Joint+Medial Distal+Additional Plane+Additional Object+Distal Radius+Proximal Radius
/REFERENCE_OBJECT_NAMES=+++LAB_Z+LAB_ORIGIN++Lateral+Lab_Lateral+v3d_lab_Distal_Radius+v3d_lab_Proximal_Radius
/REFERENCE_OBJECT_TYPES=+++LANDMARK+LANDMARK+++LANDMARK+METRIC+METRIC
! /USE_CAL_TARGETS_FOR_TRACKING=TRUE
/TRACKING_TYPES=LANDMARK+LANDMARK+LANDMARK
/TRACKING_NAMES=LAB_Z+LAB_ORIGIN+Lab_Lateral
! /USE_OPTIMAL_TRACKING=TRUE
/KINEMATIC_ONLY=TRUE
! /STATIC_SEGMENT=FALSE
/GRAPHICS_ROT_X=0
/GRAPHICS_ROT_Y=0
/GRAPHICS_ROT_Z=0
/GRAPHICS_SCALE_X=1
/GRAPHICS_SCALE_Y=1
/GRAPHICS_SCALE_Z=1
/GRAPHICS_TRANSLATE_X=0
/GRAPHICS_TRANSLATE_Y=0
/GRAPHICS_TRANSLATE_Z=0
! /GRAPHICS_UNIT_SCALE=1.000000
/MASS=0.000000
! /GEOMETRY=
/PROX_TO_CG_AXIAL=0.5*v3d_lab_SEG_LENGTH
/PROX_TO_CG_ML=0*v3d_lab_SEG_LENGTH
/PROX_TO_CG_AP=0*v3d_lab_SEG_LENGTH
/IXX=0
/IYY=0
/IZZ=0
! /AP_DIRECTION=
! /AXIAL_DIRECTION=
! /OBJFILE=
! /COLFILE=
! /DEPTH=
;

!
! Segment RTA
!
HYBRID_SEGMENT
! /CALIBRATION_FILE=
/TYPE=Visual_3D
/NAME=RTA
/REFERENCE_OBJECT=Proximal Joint+Distal Joint+Lateral Distal+Additional Plane+Additional Object+Segment Depth+Distal Radius+Proximal Radius
/REFERENCE_OBJECT_NAMES=THORAX_PROX+MID_IJC7++Lateral+THORAX_X+RTA_Segment_Depth+RTA_Distal_Radius+RTA_Proximal_Radius
/REFERENCE_OBJECT_TYPES=LANDMARK+LANDMARK+++LANDMARK+METRIC+METRIC+METRIC
/USE_CAL_TARGETS_FOR_TRACKING=FALSE
/TRACKING_TYPES=TARGET+TARGET+TARGET+TARGET+TARGET+TARGET
/TRACKING_NAMES=C7+CLAV+LABD+LACR+RABD+RACR
! /USE_OPTIMAL_TRACKING=TRUE
! /KINEMATIC_ONLY=FALSE
! /STATIC_SEGMENT=FALSE
/GRAPHICS_ROT_X=0
/GRAPHICS_ROT_Y=0
/GRAPHICS_ROT_Z=0
/GRAPHICS_SCALE_X=0.9
/GRAPHICS_SCALE_Y=0.9
/GRAPHICS_SCALE_Z=0.9
/GRAPHICS_TRANSLATE_X=0
/GRAPHICS_TRANSLATE_Y=0.08
/GRAPHICS_TRANSLATE_Z=0.27
! /GRAPHICS_UNIT_SCALE=1.000000
! /MASS=
! /GEOMETRY=
! /PROX_TO_CG_AXIAL=
! /PROX_TO_CG_ML=
! /PROX_TO_CG_AP=
! /IXX=
! /IYY=
! /IZZ=
/AP_DIRECTION=-Y
/AXIAL_DIRECTION=-Z
/OBJFILE=headthoraxabup.v3g
! /COLFILE=
/DEPTH=
;

!
! Segment RTH
!
HYBRID_SEGMENT
! /CALIBRATION_FILE=
/TYPE=Visual_3D
/NAME=RTH
/REFERENCE_OBJECT=Proximal Joint+Distal Joint+Lateral Distal+Additional Object+Additional Plane+Distal Radius+Proximal Radius
/REFERENCE_OBJECT_NAMES=RIGHT_HIP+RIGHT_KNEE+RLFC+++RTH_Distal_Radius+RTH_Proximal_Radius
/REFERENCE_OBJECT_TYPES=LANDMARK+LANDMARK+TARGET+++METRIC+METRIC
/USE_CAL_TARGETS_FOR_TRACKING=FALSE
/TRACKING_TYPES=TARGET+TARGET+TARGET+TARGET
/TRACKING_NAMES=RTH1+RTH2+RTH3+RTH4
! /USE_OPTIMAL_TRACKING=TRUE
! /KINEMATIC_ONLY=FALSE
! /STATIC_SEGMENT=FALSE
/GRAPHICS_ROT_X=0
/GRAPHICS_ROT_Y=0
/GRAPHICS_ROT_Z=0
/GRAPHICS_SCALE_X=1
/GRAPHICS_SCALE_Y=1
/GRAPHICS_SCALE_Z=1
/GRAPHICS_TRANSLATE_X=0
/GRAPHICS_TRANSLATE_Y=0
/GRAPHICS_TRANSLATE_Z=0
! /GRAPHICS_UNIT_SCALE=1.000000
! /MASS=
! /GEOMETRY=
! /PROX_TO_CG_AXIAL=
! /PROX_TO_CG_ML=
! /PROX_TO_CG_AP=
! /IXX=
! /IYY=
! /IZZ=
! /AP_DIRECTION=
! /AXIAL_DIRECTION=
/OBJFILE=rthigh.v3g
! /COLFILE=
/DEPTH=::TX_DEPTH
;

!
! Segment LTH
!
HYBRID_SEGMENT
! /CALIBRATION_FILE=
/TYPE=Visual_3D
/NAME=LTH
/REFERENCE_OBJECT=Proximal Joint+Distal Joint+Lateral Distal+Additional Object+Additional Plane+Distal Radius+Proximal Radius
/REFERENCE_OBJECT_NAMES=LEFT_HIP+LEFT_KNEE+LLFC+++LTH_Distal_Radius+LTH_Proximal_Radius
/REFERENCE_OBJECT_TYPES=LANDMARK+LANDMARK+TARGET+++METRIC+METRIC
/USE_CAL_TARGETS_FOR_TRACKING=FALSE
/TRACKING_TYPES=TARGET+TARGET+TARGET+TARGET
/TRACKING_NAMES=LTH1+LTH2+LTH3+LTH4
! /USE_OPTIMAL_TRACKING=TRUE
! /KINEMATIC_ONLY=FALSE
! /STATIC_SEGMENT=FALSE
/GRAPHICS_ROT_X=0
/GRAPHICS_ROT_Y=0
/GRAPHICS_ROT_Z=0
/GRAPHICS_SCALE_X=1
/GRAPHICS_SCALE_Y=1
/GRAPHICS_SCALE_Z=1
/GRAPHICS_TRANSLATE_X=0
/GRAPHICS_TRANSLATE_Y=0
/GRAPHICS_TRANSLATE_Z=0
! /GRAPHICS_UNIT_SCALE=1.000000
! /MASS=
! /GEOMETRY=
! /PROX_TO_CG_AXIAL=
! /PROX_TO_CG_ML=
! /PROX_TO_CG_AP=
! /IXX=
! /IYY=
! /IZZ=
! /AP_DIRECTION=
! /AXIAL_DIRECTION=
/OBJFILE=lthigh.v3g
! /COLFILE=
! /DEPTH=
;

!
! Segment RSK
!
HYBRID_SEGMENT
! /CALIBRATION_FILE=
/TYPE=Visual_3D
/NAME=RSK
/REFERENCE_OBJECT=Lateral Distal+Medial Distal+Lateral Proximal+Medial Proximal+Proximal Joint+Distal Joint+Additional Object+Additional Plane+Distal Radius+Proximal Radius
/REFERENCE_OBJECT_NAMES=RLMAL++++RIGHT_KNEE+RIGHT_ANKLE+++RSK_Distal_Radius+RSK_Proximal_Radius
/REFERENCE_OBJECT_TYPES=TARGET++++LANDMARK+LANDMARK+++METRIC+METRIC
/USE_CAL_TARGETS_FOR_TRACKING=FALSE
/TRACKING_TYPES=TARGET+TARGET+TARGET+TARGET
/TRACKING_NAMES=RTB1+RTB2+RTB3+RTB4
! /USE_OPTIMAL_TRACKING=TRUE
! /KINEMATIC_ONLY=FALSE
! /STATIC_SEGMENT=FALSE
/GRAPHICS_ROT_X=0
/GRAPHICS_ROT_Y=0
/GRAPHICS_ROT_Z=0
/GRAPHICS_SCALE_X=1
/GRAPHICS_SCALE_Y=1
/GRAPHICS_SCALE_Z=1
/GRAPHICS_TRANSLATE_X=0
/GRAPHICS_TRANSLATE_Y=0
/GRAPHICS_TRANSLATE_Z=0
! /GRAPHICS_UNIT_SCALE=1.000000
! /MASS=
! /GEOMETRY=
! /PROX_TO_CG_AXIAL=
! /PROX_TO_CG_ML=
! /PROX_TO_CG_AP=
! /IXX=
! /IYY=
! /IZZ=
! /AP_DIRECTION=
! /AXIAL_DIRECTION=
/OBJFILE=rshank.v3g
! /COLFILE=
! /DEPTH=
;

!
! Segment LSK
!
HYBRID_SEGMENT
! /CALIBRATION_FILE=
/TYPE=Visual_3D
/NAME=LSK
/REFERENCE_OBJECT=Lateral Distal+Lateral Proximal+Medial Proximal+Proximal Joint+Medial Distal+Distal Joint+Additional Object+Additional Plane+Distal Radius+Proximal Radius
/REFERENCE_OBJECT_NAMES=LLMAL+++LEFT_KNEE++LEFT_ANKLE+++LSK_Distal_Radius+LSK_Proximal_Radius
/REFERENCE_OBJECT_TYPES=TARGET+++LANDMARK++LANDMARK+++METRIC+METRIC
/USE_CAL_TARGETS_FOR_TRACKING=FALSE
/TRACKING_TYPES=TARGET+TARGET+TARGET+TARGET
/TRACKING_NAMES=LTB1+LTB2+LTB3+LTB4
! /USE_OPTIMAL_TRACKING=TRUE
! /KINEMATIC_ONLY=FALSE
! /STATIC_SEGMENT=FALSE
/GRAPHICS_ROT_X=0
/GRAPHICS_ROT_Y=0
/GRAPHICS_ROT_Z=0
/GRAPHICS_SCALE_X=1
/GRAPHICS_SCALE_Y=1
/GRAPHICS_SCALE_Z=1
/GRAPHICS_TRANSLATE_X=0
/GRAPHICS_TRANSLATE_Y=0
/GRAPHICS_TRANSLATE_Z=0
! /GRAPHICS_UNIT_SCALE=1.000000
! /MASS=
! /GEOMETRY=
! /PROX_TO_CG_AXIAL=
! /PROX_TO_CG_ML=
! /PROX_TO_CG_AP=
! /IXX=
! /IYY=
! /IZZ=
! /AP_DIRECTION=
! /AXIAL_DIRECTION=
/OBJFILE=lshank.v3g
! /COLFILE=
! /DEPTH=
;

!
! Segment RFT
!
HYBRID_SEGMENT
! /CALIBRATION_FILE=
/TYPE=Visual_3D
/NAME=RFT
/REFERENCE_OBJECT=Proximal Joint+Medial Proximal+Distal Joint+Lateral Proximal+Lateral Distal+Medial Distal+Additional Object+Additional Plane+Distal Radius+Proximal Radius
/REFERENCE_OBJECT_NAMES=+RMMAL++RLMAL+RMT5+RMT1+++RFT_Distal_Radius+RFT_Proximal_Radius
/REFERENCE_OBJECT_TYPES=+TARGET++TARGET+TARGET+TARGET+++METRIC+METRIC
/USE_CAL_TARGETS_FOR_TRACKING=FALSE
/TRACKING_TYPES=TARGET+TARGET+TARGET+TARGET
/TRACKING_NAMES=RCALA1+RCALA2+RMT1+RMT5
! /USE_OPTIMAL_TRACKING=TRUE
! /KINEMATIC_ONLY=FALSE
! /STATIC_SEGMENT=FALSE
/GRAPHICS_ROT_X=0
/GRAPHICS_ROT_Y=0
/GRAPHICS_ROT_Z=0
/GRAPHICS_SCALE_X=1
/GRAPHICS_SCALE_Y=1
/GRAPHICS_SCALE_Z=1
/GRAPHICS_TRANSLATE_X=0
/GRAPHICS_TRANSLATE_Y=0
/GRAPHICS_TRANSLATE_Z=0
! /GRAPHICS_UNIT_SCALE=1.000000
! /MASS=
! /GEOMETRY=
! /PROX_TO_CG_AXIAL=
! /PROX_TO_CG_ML=
! /PROX_TO_CG_AP=
! /IXX=
! /IYY=
! /IZZ=
/AP_DIRECTION=+Z
/AXIAL_DIRECTION=-Y
/OBJFILE=rfoot.v3g
! /COLFILE=
! /DEPTH=
;

!
! Segment LFT
!
HYBRID_SEGMENT
! /CALIBRATION_FILE=
/TYPE=Visual_3D
/NAME=LFT
/REFERENCE_OBJECT=Proximal Joint+Lateral Proximal+Medial Proximal+Distal Joint+Lateral Distal+Medial Distal+Additional Object+Additional Plane+Distal Radius+Proximal Radius
/REFERENCE_OBJECT_NAMES=+LLMAL+LMMAL++LMT5+LMT1+++LFT_Distal_Radius+LFT_Proximal_Radius
/REFERENCE_OBJECT_TYPES=+TARGET+TARGET++TARGET+TARGET+++METRIC+METRIC
/USE_CAL_TARGETS_FOR_TRACKING=FALSE
/TRACKING_TYPES=TARGET+TARGET+TARGET+TARGET
/TRACKING_NAMES=LCALA1+LCALA2+LMT1+LMT5
! /USE_OPTIMAL_TRACKING=TRUE
! /KINEMATIC_ONLY=FALSE
! /STATIC_SEGMENT=FALSE
/GRAPHICS_ROT_X=0
/GRAPHICS_ROT_Y=0
/GRAPHICS_ROT_Z=0
/GRAPHICS_SCALE_X=0.95
/GRAPHICS_SCALE_Y=0.95
/GRAPHICS_SCALE_Z=1
/GRAPHICS_TRANSLATE_X=0
/GRAPHICS_TRANSLATE_Y=0.2
/GRAPHICS_TRANSLATE_Z=0.2
! /GRAPHICS_UNIT_SCALE=1.000000
! /MASS=
! /GEOMETRY=
! /PROX_TO_CG_AXIAL=
! /PROX_TO_CG_ML=
! /PROX_TO_CG_AP=
! /IXX=
! /IYY=
! /IZZ=
/AP_DIRECTION=+Z
/AXIAL_DIRECTION=-Y
/OBJFILE=lfoot.v3g
! /COLFILE=
! /DEPTH=
;

!
! Segment RPV
!
HYBRID_SEGMENT
! /CALIBRATION_FILE=
/TYPE=V3D_Composite
/NAME=RPV
/REFERENCE_OBJECT=R.ASIS+L.ASIS+R.PSIS+L.PSIS+Segment Depth
/REFERENCE_OBJECT_NAMES=RASI+LASI+RPSI+LPSI+RPV_Segment_Depth
/REFERENCE_OBJECT_TYPES=TARGET+TARGET+TARGET+TARGET+METRIC
/USE_CAL_TARGETS_FOR_TRACKING=FALSE
/TRACKING_TYPES=TARGET+TARGET+TARGET+TARGET+TARGET+TARGET
/TRACKING_NAMES=LASI+LILA1+LILA2+RASI+RILA1+RILA2
! /USE_OPTIMAL_TRACKING=TRUE
! /KINEMATIC_ONLY=FALSE
! /STATIC_SEGMENT=FALSE
/GRAPHICS_ROT_X=0
/GRAPHICS_ROT_Y=0
/GRAPHICS_ROT_Z=0
/GRAPHICS_SCALE_X=1
/GRAPHICS_SCALE_Y=1
/GRAPHICS_SCALE_Z=1
/GRAPHICS_TRANSLATE_X=0
/GRAPHICS_TRANSLATE_Y=0
/GRAPHICS_TRANSLATE_Z=0
! /GRAPHICS_UNIT_SCALE=1.000000
! /MASS=
! /GEOMETRY=
! /PROX_TO_CG_AXIAL=
! /PROX_TO_CG_ML=
! /PROX_TO_CG_AP=
! /IXX=
! /IYY=
! /IZZ=
! /AP_DIRECTION=
! /AXIAL_DIRECTION=
/OBJFILE=Pelvis_composite.obj
! /COLFILE=
/DEPTH=0.113218
;

!
! Segment Right Shank Virtual
!
HYBRID_SEGMENT
! /CALIBRATION_FILE=
/TYPE=Visual_3D
/NAME=Right Shank Virtual
/REFERENCE_OBJECT=Additional Plane+Proximal Joint+Distal Joint+Additional Object+Distal Radius+Proximal Radius
/REFERENCE_OBJECT_NAMES=Lateral+RIGHT_ANKLE+RIGHT_KNEE+RLFC+RightShankVirtual_Distal_Radius+RightShankVirtual_Proximal_Radius
/REFERENCE_OBJECT_TYPES=+LANDMARK+LANDMARK+TARGET+METRIC+METRIC
/USE_CAL_TARGETS_FOR_TRACKING=FALSE
/TRACKING_TYPES=LANDMARK+LANDMARK+LANDMARK+LANDMARK
/TRACKING_NAMES=RTB1_IK+RTB2_IK+RTB3_IK+RTB4_IK
! /USE_OPTIMAL_TRACKING=TRUE
/KINEMATIC_ONLY=TRUE
! /STATIC_SEGMENT=FALSE
/GRAPHICS_ROT_X=0
/GRAPHICS_ROT_Y=0
/GRAPHICS_ROT_Z=0
/GRAPHICS_SCALE_X=1
/GRAPHICS_SCALE_Y=1
/GRAPHICS_SCALE_Z=1
/GRAPHICS_TRANSLATE_X=0
/GRAPHICS_TRANSLATE_Y=0
/GRAPHICS_TRANSLATE_Z=0
! /GRAPHICS_UNIT_SCALE=1.000000
! /MASS=
! /GEOMETRY=
/PROX_TO_CG_AXIAL=0.5*Right Shank Virtual_SEG_LENGTH
/PROX_TO_CG_ML=0*Right Shank Virtual_SEG_LENGTH
/PROX_TO_CG_AP=0*Right Shank Virtual_SEG_LENGTH
/IXX=0.0
/IYY=0.0
/IZZ=0.0
/AP_DIRECTION=-Y
/AXIAL_DIRECTION=-Z
! /OBJFILE=
! /COLFILE=
! /DEPTH=
;

!
! Segment Left Shank Virtual
!
HYBRID_SEGMENT
! /CALIBRATION_FILE=
/TYPE=Visual_3D
/NAME=Left Shank Virtual
/REFERENCE_OBJECT=Proximal Joint+Distal Joint+Additional Plane+Additional Object+Distal Radius+Proximal Radius
/REFERENCE_OBJECT_NAMES=LEFT_ANKLE+LEFT_KNEE+Lateral+LLFC+LeftShankVirtual_Distal_Radius+LeftShankVirtual_Proximal_Radius
/REFERENCE_OBJECT_TYPES=LANDMARK+LANDMARK++TARGET+METRIC+METRIC
/USE_CAL_TARGETS_FOR_TRACKING=FALSE
/TRACKING_TYPES=LANDMARK+LANDMARK+LANDMARK+LANDMARK+TARGET+TARGET+TARGET+TARGET
/TRACKING_NAMES=LTB1_IK+LTB2_IK+LTB3_IK+LTB4_IK+LTB1+LTB2+LTB3+LTB4
! /USE_OPTIMAL_TRACKING=TRUE
/KINEMATIC_ONLY=TRUE
! /STATIC_SEGMENT=FALSE
/GRAPHICS_ROT_X=0
/GRAPHICS_ROT_Y=0
/GRAPHICS_ROT_Z=0
/GRAPHICS_SCALE_X=1
/GRAPHICS_SCALE_Y=1
/GRAPHICS_SCALE_Z=1
/GRAPHICS_TRANSLATE_X=0
/GRAPHICS_TRANSLATE_Y=0
/GRAPHICS_TRANSLATE_Z=0
! /GRAPHICS_UNIT_SCALE=1.000000
! /MASS=
! /GEOMETRY=
/PROX_TO_CG_AXIAL=0.5*Left Shank Virtual_SEG_LENGTH
/PROX_TO_CG_ML=0*Left Shank Virtual_SEG_LENGTH
/PROX_TO_CG_AP=0*Left Shank Virtual_SEG_LENGTH
/IXX=0.0
/IYY=0.0
/IZZ=0.0
/AP_DIRECTION=-Y
/AXIAL_DIRECTION=-Z
! /OBJFILE=
! /COLFILE=
! /DEPTH=
;

!
! Digitizing Wand Configuration
!
HYBRID_DIGITIZING_WAND
! /CALIBRATION_FILE=
/WAND_ORIENTATION_MARKER1=
/WAND_ORIENTATION_MARKER2=
! /WAND_ORIENTATION_MARKER3=
! /OFFSET_X=0
! /OFFSET_Y=0
/OFFSET_Z=-0.127
! /OFFSET_X2=0
! /OFFSET_Y2=0
! /OFFSET_Z2=0
! /WAND_HAS_SPRING=TRUE
! /WAND_TRIGGER_MARKER1=
! /WAND_TRIGGER_MARKER2=
! /WAND_TRACKING_MARKERS=
;
!
! Inverse Kinematics Info
!
!
IK_DEGREES_OF_FREEDOM
! /CALIBRATION_FILE=
/SEGMENT_NAME=RPV
/PARENT_NAME=LAB
/LINK_NAME=default
! /TRANSLATION_X=TRUE
! /TRANSLATION_Y=TRUE
! /TRANSLATION_Z=TRUE
! /ROTATION_1=TRUE
! /ROTATION_1_DIRECTION=1+0+0
! /ROTATION_2=TRUE
! /ROTATION_2_DIRECTION=0+1+0
! /ROTATION_3=TRUE
! /ROTATION_3_DIRECTION=0+0+1
/WEIGHT_FACTOR=4.000000
/FILTER_FREQUENCY=::FilterFreq_IKpose

;
IK_DEGREES_OF_FREEDOM
! /CALIBRATION_FILE=
/SEGMENT_NAME=RTH
/PARENT_NAME=RPV
/LINK_NAME=default
/TRANSLATION_X=FALSE
/TRANSLATION_Y=FALSE
/TRANSLATION_Z=FALSE
! /ROTATION_1=TRUE
! /ROTATION_1_DIRECTION=1+0+0
! /ROTATION_2=TRUE
! /ROTATION_2_DIRECTION=0+1+0
! /ROTATION_3=TRUE
! /ROTATION_3_DIRECTION=0+0+1
/WEIGHT_FACTOR=2.000000
/FILTER_FREQUENCY=::FilterFreq_IKpose
;
IK_DEGREES_OF_FREEDOM
! /CALIBRATION_FILE=
/SEGMENT_NAME=RSK
/PARENT_NAME=RTH
/LINK_NAME=default
/TRANSLATION_X=FALSE
/TRANSLATION_Y=FALSE
/TRANSLATION_Z=FALSE
! /ROTATION_1=TRUE
! /ROTATION_1_DIRECTION=1+0+0
! /ROTATION_2=TRUE
! /ROTATION_2_DIRECTION=0+1+0
! /ROTATION_3=TRUE
! /ROTATION_3_DIRECTION=0+0+1
/WEIGHT_FACTOR=3.000000
/FILTER_FREQUENCY=::FilterFreq_IKpose
;
IK_DEGREES_OF_FREEDOM
! /CALIBRATION_FILE=
/SEGMENT_NAME=RFT
/PARENT_NAME=RSK
/LINK_NAME=default
/TRANSLATION_X=FALSE
/TRANSLATION_Y=FALSE
/TRANSLATION_Z=FALSE
! /ROTATION_1=TRUE
! /ROTATION_1_DIRECTION=1+0+0
! /ROTATION_2=TRUE
! /ROTATION_2_DIRECTION=0+1+0
! /ROTATION_3=TRUE
! /ROTATION_3_DIRECTION=0+0+1
/WEIGHT_FACTOR=4.000000
/FILTER_FREQUENCY=::FilterFreq_IKpose
;
IK_DEGREES_OF_FREEDOM
! /CALIBRATION_FILE=
/SEGMENT_NAME=LTH
/PARENT_NAME=RPV
/LINK_NAME=default
/TRANSLATION_X=FALSE
/TRANSLATION_Y=FALSE
/TRANSLATION_Z=FALSE
! /ROTATION_1=TRUE
! /ROTATION_1_DIRECTION=1+0+0
! /ROTATION_2=TRUE
! /ROTATION_2_DIRECTION=0+1+0
! /ROTATION_3=TRUE
! /ROTATION_3_DIRECTION=0+0+1
/WEIGHT_FACTOR=2.000000
/FILTER_FREQUENCY=::FilterFreq_IKpose
;
IK_DEGREES_OF_FREEDOM
! /CALIBRATION_FILE=
/SEGMENT_NAME=LSK
/PARENT_NAME=LTH
/LINK_NAME=default
/TRANSLATION_X=FALSE
/TRANSLATION_Y=FALSE
/TRANSLATION_Z=FALSE
! /ROTATION_1=TRUE
! /ROTATION_1_DIRECTION=1+0+0
! /ROTATION_2=TRUE
! /ROTATION_2_DIRECTION=0+1+0
! /ROTATION_3=TRUE
! /ROTATION_3_DIRECTION=0+0+1
/WEIGHT_FACTOR=3.000000
/FILTER_FREQUENCY=::FilterFreq_IKpose
;
IK_DEGREES_OF_FREEDOM
! /CALIBRATION_FILE=
/SEGMENT_NAME=LFT
/PARENT_NAME=LSK
/LINK_NAME=default
/TRANSLATION_X=FALSE
/TRANSLATION_Y=FALSE
/TRANSLATION_Z=FALSE
! /ROTATION_1=TRUE
! /ROTATION_1_DIRECTION=1+0+0
! /ROTATION_2=TRUE
! /ROTATION_2_DIRECTION=0+1+0
! /ROTATION_3=TRUE
! /ROTATION_3_DIRECTION=0+0+1
/WEIGHT_FACTOR=4.000000
/FILTER_FREQUENCY=::FilterFreq_IKpose
;
IK_DEGREES_OF_FREEDOM
! /CALIBRATION_FILE=
/SEGMENT_NAME=RTA
/PARENT_NAME=RPV
/LINK_NAME=default
/TRANSLATION_X=FALSE
/TRANSLATION_Y=FALSE
/TRANSLATION_Z=FALSE
! /ROTATION_1=TRUE
! /ROTATION_1_DIRECTION=1+0+0
! /ROTATION_2=TRUE
! /ROTATION_2_DIRECTION=0+1+0
! /ROTATION_3=TRUE
! /ROTATION_3_DIRECTION=0+0+1
/WEIGHT_FACTOR=4.000000
/FILTER_FREQUENCY=::FilterFreq_IKpose
;
!
! Landmarks
Add_Landmark
/LANDMARK_NAME=LEFT_ANKLE
! /CALIBRATION_FILE=
! /USER_GENERATED=TRUE
/USE_PERCENTAGE=TRUE
! /CALIBRATION_ONLY=FALSE
/USE_TARGETS=TRUE
! /SEGMENT_NAME=
/TARGET_TYPES=TARGET+TARGET
/TARGET_NAMES=LLMAL+LMMAL
/MCS_ML=-999999
/MCS_AP=-999999
/MCS_AXIAL=0.5
! /LANDMARK_LOCATION=
! /REFERENCE_LOCATION_TYPE=
! /REFERENCE_LOCATION_NAME=
! /USE_REFERENCE_LOCATION=FALSE
;
Add_Landmark
/LANDMARK_NAME=RIGHT_ANKLE
! /CALIBRATION_FILE=
! /USER_GENERATED=TRUE
/USE_PERCENTAGE=TRUE
! /CALIBRATION_ONLY=FALSE
/USE_TARGETS=TRUE
! /SEGMENT_NAME=
/TARGET_TYPES=TARGET+TARGET
/TARGET_NAMES=RLMAL+RMMAL
/MCS_ML=-999999
/MCS_AP=-999999
/MCS_AXIAL=0.5
! /LANDMARK_LOCATION=
! /REFERENCE_LOCATION_TYPE=
! /REFERENCE_LOCATION_NAME=
! /USE_REFERENCE_LOCATION=FALSE
;
Add_Landmark
/LANDMARK_NAME=LAB_ORIGIN
! /CALIBRATION_FILE=
! /USER_GENERATED=TRUE
! /USE_PERCENTAGE=FALSE
! /CALIBRATION_ONLY=FALSE
! /USE_TARGETS=FALSE
/SEGMENT_NAME=LAB
! /TARGET_TYPES=
! /TARGET_NAMES=
! /MCS_ML=0.0
! /MCS_AP=0.0
! /MCS_AXIAL=0.0
! /LANDMARK_LOCATION=
! /REFERENCE_LOCATION_TYPE=
! /REFERENCE_LOCATION_NAME=
! /USE_REFERENCE_LOCATION=FALSE
;
Add_Landmark
/LANDMARK_NAME=LAB_X
! /CALIBRATION_FILE=
! /USER_GENERATED=TRUE
! /USE_PERCENTAGE=FALSE
! /CALIBRATION_ONLY=FALSE
! /USE_TARGETS=FALSE
/SEGMENT_NAME=LAB
! /TARGET_TYPES=
! /TARGET_NAMES=
/MCS_ML=0.1
! /MCS_AP=0.0
! /MCS_AXIAL=0.0
! /LANDMARK_LOCATION=
! /REFERENCE_LOCATION_TYPE=
! /REFERENCE_LOCATION_NAME=
! /USE_REFERENCE_LOCATION=FALSE
;
Add_Landmark
/LANDMARK_NAME=LAB_Y
! /CALIBRATION_FILE=
! /USER_GENERATED=TRUE
! /USE_PERCENTAGE=FALSE
! /CALIBRATION_ONLY=FALSE
! /USE_TARGETS=FALSE
/SEGMENT_NAME=LAB
! /TARGET_TYPES=
! /TARGET_NAMES=
! /MCS_ML=0.0
/MCS_AP=0.1
! /MCS_AXIAL=0.0
! /LANDMARK_LOCATION=
! /REFERENCE_LOCATION_TYPE=
! /REFERENCE_LOCATION_NAME=
! /USE_REFERENCE_LOCATION=FALSE
;
Add_Landmark
/LANDMARK_NAME=RIGHT_LMAL_FLOOR
! /CALIBRATION_FILE=
! /USER_GENERATED=TRUE
! /USE_PERCENTAGE=FALSE
! /CALIBRATION_ONLY=FALSE
/USE_TARGETS=TRUE
! /SEGMENT_NAME=
/TARGET_TYPES=LANDMARK+LANDMARK+LANDMARK+TARGET
/TARGET_NAMES=LAB_ORIGIN+LAB_X+LAB_Y+RLMAL
/MCS_ML=-999999
/MCS_AP=-999999
/MCS_AXIAL=-999999
! /LANDMARK_LOCATION=
! /REFERENCE_LOCATION_TYPE=
! /REFERENCE_LOCATION_NAME=
! /USE_REFERENCE_LOCATION=FALSE
;
Add_Landmark
/LANDMARK_NAME=RIGHT_MMAL_FLOOR
! /CALIBRATION_FILE=
! /USER_GENERATED=TRUE
! /USE_PERCENTAGE=FALSE
! /CALIBRATION_ONLY=FALSE
/USE_TARGETS=TRUE
! /SEGMENT_NAME=
/TARGET_TYPES=LANDMARK+LANDMARK+LANDMARK+TARGET
/TARGET_NAMES=LAB_ORIGIN+LAB_X+LAB_Y+RMMAL
/MCS_ML=-999999
/MCS_AP=-999999
/MCS_AXIAL=-999999
! /LANDMARK_LOCATION=
! /REFERENCE_LOCATION_TYPE=
! /REFERENCE_LOCATION_NAME=
! /USE_REFERENCE_LOCATION=FALSE
;
Add_Landmark
/LANDMARK_NAME=RIGHT_MT1_FLOOR
! /CALIBRATION_FILE=
! /USER_GENERATED=TRUE
! /USE_PERCENTAGE=FALSE
! /CALIBRATION_ONLY=FALSE
/USE_TARGETS=TRUE
! /SEGMENT_NAME=
/TARGET_TYPES=LANDMARK+LANDMARK+LANDMARK+TARGET
/TARGET_NAMES=LAB_ORIGIN+LAB_X+LAB_Y+RMT1
/MCS_ML=-999999
/MCS_AP=-999999
/MCS_AXIAL=-999999
! /LANDMARK_LOCATION=
! /REFERENCE_LOCATION_TYPE=
! /REFERENCE_LOCATION_NAME=
! /USE_REFERENCE_LOCATION=FALSE
;
Add_Landmark
/LANDMARK_NAME=RIGHT_MT5_FLOOR
! /CALIBRATION_FILE=
! /USER_GENERATED=TRUE
! /USE_PERCENTAGE=FALSE
! /CALIBRATION_ONLY=FALSE
/USE_TARGETS=TRUE
! /SEGMENT_NAME=
/TARGET_TYPES=LANDMARK+LANDMARK+LANDMARK+TARGET
/TARGET_NAMES=LAB_ORIGIN+LAB_X+LAB_Y+RMT5
/MCS_ML=-999999
/MCS_AP=-999999
/MCS_AXIAL=-999999
! /LANDMARK_LOCATION=
! /REFERENCE_LOCATION_TYPE=
! /REFERENCE_LOCATION_NAME=
! /USE_REFERENCE_LOCATION=FALSE
;
Add_Landmark
/LANDMARK_NAME=LEFT_LMAL_FLOOR
! /CALIBRATION_FILE=
! /USER_GENERATED=TRUE
! /USE_PERCENTAGE=FALSE
! /CALIBRATION_ONLY=FALSE
/USE_TARGETS=TRUE
! /SEGMENT_NAME=
/TARGET_TYPES=LANDMARK+LANDMARK+LANDMARK+TARGET
/TARGET_NAMES=LAB_ORIGIN+LAB_X+LAB_Y+LLMAL
/MCS_ML=-999999
/MCS_AP=-999999
/MCS_AXIAL=-999999
! /LANDMARK_LOCATION=
! /REFERENCE_LOCATION_TYPE=
! /REFERENCE_LOCATION_NAME=
! /USE_REFERENCE_LOCATION=FALSE
;
Add_Landmark
/LANDMARK_NAME=LEFT_MMAL_FLOOR
! /CALIBRATION_FILE=
! /USER_GENERATED=TRUE
! /USE_PERCENTAGE=FALSE
! /CALIBRATION_ONLY=FALSE
/USE_TARGETS=TRUE
! /SEGMENT_NAME=
/TARGET_TYPES=LANDMARK+LANDMARK+LANDMARK+TARGET
/TARGET_NAMES=LAB_ORIGIN+LAB_X+LAB_Y+LMMAL
/MCS_ML=-999999
/MCS_AP=-999999
/MCS_AXIAL=-999999
! /LANDMARK_LOCATION=
! /REFERENCE_LOCATION_TYPE=
! /REFERENCE_LOCATION_NAME=
! /USE_REFERENCE_LOCATION=FALSE
;
Add_Landmark
/LANDMARK_NAME=LEFT_MT1_FLOOR
! /CALIBRATION_FILE=
! /USER_GENERATED=TRUE
! /USE_PERCENTAGE=FALSE
! /CALIBRATION_ONLY=FALSE
/USE_TARGETS=TRUE
! /SEGMENT_NAME=
/TARGET_TYPES=LANDMARK+LANDMARK+LANDMARK+TARGET
/TARGET_NAMES=LAB_ORIGIN+LAB_X+LAB_Y+LMT1
/MCS_ML=-999999
/MCS_AP=-999999
/MCS_AXIAL=-999999
! /LANDMARK_LOCATION=
! /REFERENCE_LOCATION_TYPE=
! /REFERENCE_LOCATION_NAME=
! /USE_REFERENCE_LOCATION=FALSE
;
Add_Landmark
/LANDMARK_NAME=LEFT_MT5_FLOOR
! /CALIBRATION_FILE=
! /USER_GENERATED=TRUE
! /USE_PERCENTAGE=FALSE
! /CALIBRATION_ONLY=FALSE
/USE_TARGETS=TRUE
! /SEGMENT_NAME=
/TARGET_TYPES=LANDMARK+LANDMARK+LANDMARK+TARGET
/TARGET_NAMES=LAB_ORIGIN+LAB_X+LAB_Y+LMT5
/MCS_ML=-999999
/MCS_AP=-999999
/MCS_AXIAL=-999999
! /LANDMARK_LOCATION=
! /REFERENCE_LOCATION_TYPE=
! /REFERENCE_LOCATION_NAME=
! /USE_REFERENCE_LOCATION=FALSE
;
Add_Landmark
/LANDMARK_NAME=RIGHT_HIP
! /CALIBRATION_FILE=
! /USER_GENERATED=TRUE
! /USE_PERCENTAGE=FALSE
! /CALIBRATION_ONLY=FALSE
! /USE_TARGETS=FALSE
/SEGMENT_NAME=RPV
! /TARGET_TYPES=
! /TARGET_NAMES=
/MCS_ML=0.36*ASIS_Distance*RPV_ML_Direction
/MCS_AP=-0.19*ASIS_Distance*RPV_AP_Direction+0.5*RPV_Depth- Target_Radius_ASIS
/MCS_AXIAL=-0.30*ASIS_Distance*RPV_Axial_Direction
! /LANDMARK_LOCATION=
! /REFERENCE_LOCATION_TYPE=
! /REFERENCE_LOCATION_NAME=
! /USE_REFERENCE_LOCATION=FALSE
;
Add_Landmark
/LANDMARK_NAME=LEFT_HIP
! /CALIBRATION_FILE=
! /USER_GENERATED=TRUE
! /USE_PERCENTAGE=FALSE
! /CALIBRATION_ONLY=FALSE
! /USE_TARGETS=FALSE
/SEGMENT_NAME=RPV
! /TARGET_TYPES=
! /TARGET_NAMES=
/MCS_ML=-0.36*ASIS_Distance*RPV_ML_Direction
/MCS_AP=-0.19*ASIS_Distance*RPV_AP_Direction +0.5*RPV_Depth- Target_Radius_ASIS
/MCS_AXIAL=-0.30*ASIS_Distance*RPV_Axial_Direction
! /LANDMARK_LOCATION=
! /REFERENCE_LOCATION_TYPE=
! /REFERENCE_LOCATION_NAME=
! /USE_REFERENCE_LOCATION=FALSE
;
Add_Landmark
/LANDMARK_NAME=RIGHT_KNEE
! /CALIBRATION_FILE=
! /USER_GENERATED=TRUE
/USE_PERCENTAGE=TRUE
! /CALIBRATION_ONLY=FALSE
/USE_TARGETS=TRUE
! /SEGMENT_NAME=
/TARGET_TYPES=TARGET+TARGET
/TARGET_NAMES=RLFC+RMFC
/MCS_ML=-999999
/MCS_AP=-999999
/MCS_AXIAL=0.5
! /LANDMARK_LOCATION=
! /REFERENCE_LOCATION_TYPE=
! /REFERENCE_LOCATION_NAME=
! /USE_REFERENCE_LOCATION=FALSE
;
Add_Landmark
/LANDMARK_NAME=LEFT_KNEE
! /CALIBRATION_FILE=
! /USER_GENERATED=TRUE
/USE_PERCENTAGE=TRUE
! /CALIBRATION_ONLY=FALSE
/USE_TARGETS=TRUE
! /SEGMENT_NAME=
/TARGET_TYPES=TARGET+TARGET
/TARGET_NAMES=LLFC+LMFC
/MCS_ML=-999999
/MCS_AP=-999999
/MCS_AXIAL=0.5
! /LANDMARK_LOCATION=
! /REFERENCE_LOCATION_TYPE=
! /REFERENCE_LOCATION_NAME=
! /USE_REFERENCE_LOCATION=FALSE
;
Add_Landmark
/LANDMARK_NAME=LAB_Z
! /CALIBRATION_FILE=
! /USER_GENERATED=TRUE
! /USE_PERCENTAGE=FALSE
! /CALIBRATION_ONLY=FALSE
! /USE_TARGETS=FALSE
/SEGMENT_NAME=LAB
! /TARGET_TYPES=
! /TARGET_NAMES=
! /MCS_ML=0.0
! /MCS_AP=0.0
/MCS_AXIAL=0.1
! /LANDMARK_LOCATION=
! /REFERENCE_LOCATION_TYPE=
! /REFERENCE_LOCATION_NAME=
! /USE_REFERENCE_LOCATION=FALSE
;
Add_Landmark
/LANDMARK_NAME=RIGHT_MID_CALA
! /CALIBRATION_FILE=
! /USER_GENERATED=TRUE
/USE_PERCENTAGE=TRUE
! /CALIBRATION_ONLY=FALSE
/USE_TARGETS=TRUE
! /SEGMENT_NAME=
/TARGET_TYPES=TARGET+TARGET
/TARGET_NAMES=RCALA1+RCALA2
/MCS_ML=-999999
/MCS_AP=-999999
/MCS_AXIAL=0.5
! /LANDMARK_LOCATION=
! /REFERENCE_LOCATION_TYPE=
! /REFERENCE_LOCATION_NAME=
! /USE_REFERENCE_LOCATION=FALSE
;
Add_Landmark
/LANDMARK_NAME=LEFT_MID_CALA
! /CALIBRATION_FILE=
! /USER_GENERATED=TRUE
/USE_PERCENTAGE=TRUE
! /CALIBRATION_ONLY=FALSE
/USE_TARGETS=TRUE
! /SEGMENT_NAME=
/TARGET_TYPES=TARGET+TARGET
/TARGET_NAMES=LCALA1+LCALA2
/MCS_ML=-999999
/MCS_AP=-999999
/MCS_AXIAL=0.5
! /LANDMARK_LOCATION=
! /REFERENCE_LOCATION_TYPE=
! /REFERENCE_LOCATION_NAME=
! /USE_REFERENCE_LOCATION=FALSE
;
Add_Landmark
/LANDMARK_NAME=RIGHT_MID_MT
! /CALIBRATION_FILE=
! /USER_GENERATED=TRUE
/USE_PERCENTAGE=TRUE
! /CALIBRATION_ONLY=FALSE
/USE_TARGETS=TRUE
! /SEGMENT_NAME=
/TARGET_TYPES=TARGET+TARGET
/TARGET_NAMES=RMT5+RMT1
/MCS_ML=-999999
/MCS_AP=-999999
/MCS_AXIAL=0.5
! /LANDMARK_LOCATION=
! /REFERENCE_LOCATION_TYPE=
! /REFERENCE_LOCATION_NAME=
! /USE_REFERENCE_LOCATION=FALSE
;
Add_Landmark
/LANDMARK_NAME=LEFT_MID_MT
! /CALIBRATION_FILE=
! /USER_GENERATED=TRUE
/USE_PERCENTAGE=TRUE
! /CALIBRATION_ONLY=FALSE
/USE_TARGETS=TRUE
! /SEGMENT_NAME=
/TARGET_TYPES=TARGET+TARGET
/TARGET_NAMES=LMT5+LMT1
/MCS_ML=-999999
/MCS_AP=-999999
/MCS_AXIAL=0.5
! /LANDMARK_LOCATION=
! /REFERENCE_LOCATION_TYPE=
! /REFERENCE_LOCATION_NAME=
! /USE_REFERENCE_LOCATION=FALSE
;
Add_Landmark
/LANDMARK_NAME=RIGHT_MID_MT_Proj
! /CALIBRATION_FILE=
! /USER_GENERATED=TRUE
! /USE_PERCENTAGE=FALSE
! /CALIBRATION_ONLY=FALSE
/USE_TARGETS=TRUE
! /SEGMENT_NAME=
/TARGET_TYPES=LANDMARK+TARGET+TARGET+LANDMARK
/TARGET_NAMES=RIGHT_MID_CALA+RMT1+RMT5+RIGHT_MID_MT
/MCS_ML=-999999
/MCS_AP=-999999
/MCS_AXIAL=-999999
! /LANDMARK_LOCATION=
! /REFERENCE_LOCATION_TYPE=
! /REFERENCE_LOCATION_NAME=
! /USE_REFERENCE_LOCATION=FALSE
;
Add_Landmark
/LANDMARK_NAME=LEFT_MID_MT_Proj
! /CALIBRATION_FILE=
! /USER_GENERATED=TRUE
! /USE_PERCENTAGE=FALSE
! /CALIBRATION_ONLY=FALSE
/USE_TARGETS=TRUE
! /SEGMENT_NAME=
/TARGET_TYPES=LANDMARK+TARGET+TARGET+LANDMARK
/TARGET_NAMES=LEFT_MID_CALA+LMT1+LMT5+LEFT_MID_MT
/MCS_ML=-999999
/MCS_AP=-999999
/MCS_AXIAL=-999999
! /LANDMARK_LOCATION=
! /REFERENCE_LOCATION_TYPE=
! /REFERENCE_LOCATION_NAME=
! /USE_REFERENCE_LOCATION=FALSE
;
Add_Landmark
/LANDMARK_NAME=RIGHT_MID_CALA_Proj_FLR
! /CALIBRATION_FILE=
! /USER_GENERATED=TRUE
! /USE_PERCENTAGE=FALSE
! /CALIBRATION_ONLY=FALSE
/USE_TARGETS=TRUE
! /SEGMENT_NAME=
/TARGET_TYPES=LANDMARK+LANDMARK+LANDMARK+LANDMARK
/TARGET_NAMES=LAB_ORIGIN+LAB_X+LAB_Y+RIGHT_MID_CALA
/MCS_ML=-999999
/MCS_AP=-999999
/MCS_AXIAL=-999999
! /LANDMARK_LOCATION=
! /REFERENCE_LOCATION_TYPE=
! /REFERENCE_LOCATION_NAME=
! /USE_REFERENCE_LOCATION=FALSE
;
Add_Landmark
/LANDMARK_NAME=LEFT_MID_CALA_Proj_FLR
! /CALIBRATION_FILE=
! /USER_GENERATED=TRUE
! /USE_PERCENTAGE=FALSE
! /CALIBRATION_ONLY=FALSE
/USE_TARGETS=TRUE
! /SEGMENT_NAME=
/TARGET_TYPES=LANDMARK+LANDMARK+LANDMARK+LANDMARK
/TARGET_NAMES=LAB_ORIGIN+LAB_X+LAB_Y+LEFT_MID_CALA
/MCS_ML=-999999
/MCS_AP=-999999
/MCS_AXIAL=-999999
! /LANDMARK_LOCATION=
! /REFERENCE_LOCATION_TYPE=
! /REFERENCE_LOCATION_NAME=
! /USE_REFERENCE_LOCATION=FALSE
;
Add_Landmark
/LANDMARK_NAME=RIGHT_MID_MT_Proj_FLR
! /CALIBRATION_FILE=
! /USER_GENERATED=TRUE
! /USE_PERCENTAGE=FALSE
! /CALIBRATION_ONLY=FALSE
/USE_TARGETS=TRUE
! /SEGMENT_NAME=
/TARGET_TYPES=LANDMARK+LANDMARK+LANDMARK+LANDMARK
/TARGET_NAMES=LAB_ORIGIN+LAB_X+LAB_Y+RIGHT_MID_MT
/MCS_ML=-999999
/MCS_AP=-999999
/MCS_AXIAL=-999999
! /LANDMARK_LOCATION=
! /REFERENCE_LOCATION_TYPE=
! /REFERENCE_LOCATION_NAME=
! /USE_REFERENCE_LOCATION=FALSE
;
Add_Landmark
/LANDMARK_NAME=LEFT_MID_MT_Proj_FLR
! /CALIBRATION_FILE=
! /USER_GENERATED=TRUE
! /USE_PERCENTAGE=FALSE
! /CALIBRATION_ONLY=FALSE
/USE_TARGETS=TRUE
! /SEGMENT_NAME=
/TARGET_TYPES=LANDMARK+LANDMARK+LANDMARK+LANDMARK
/TARGET_NAMES=LAB_ORIGIN+LAB_X+LAB_Y+LEFT_MID_MT
/MCS_ML=-999999
/MCS_AP=-999999
/MCS_AXIAL=-999999
! /LANDMARK_LOCATION=
! /REFERENCE_LOCATION_TYPE=
! /REFERENCE_LOCATION_NAME=
! /USE_REFERENCE_LOCATION=FALSE
;
Add_Landmark
/LANDMARK_NAME=RFT_IK1
! /CALIBRATION_FILE=
! /USER_GENERATED=TRUE
/USE_PERCENTAGE=TRUE
! /CALIBRATION_ONLY=FALSE
! /USE_TARGETS=FALSE
/SEGMENT_NAME=RFT
! /TARGET_TYPES=
! /TARGET_NAMES=
! /MCS_ML=0.0
! /MCS_AP=0.0
! /MCS_AXIAL=0.0
! /LANDMARK_LOCATION=
! /REFERENCE_LOCATION_TYPE=
! /REFERENCE_LOCATION_NAME=
! /USE_REFERENCE_LOCATION=FALSE
;
Add_Landmark
/LANDMARK_NAME=RFT_IK2
! /CALIBRATION_FILE=
! /USER_GENERATED=TRUE
/USE_PERCENTAGE=TRUE
! /CALIBRATION_ONLY=FALSE
! /USE_TARGETS=FALSE
/SEGMENT_NAME=RFT
! /TARGET_TYPES=
! /TARGET_NAMES=
! /MCS_ML=0.0
/MCS_AP=-1
! /MCS_AXIAL=0.0
! /LANDMARK_LOCATION=
! /REFERENCE_LOCATION_TYPE=
! /REFERENCE_LOCATION_NAME=
! /USE_REFERENCE_LOCATION=FALSE
;
Add_Landmark
/LANDMARK_NAME=RFT_IK3
! /CALIBRATION_FILE=
! /USER_GENERATED=TRUE
/USE_PERCENTAGE=TRUE
! /CALIBRATION_ONLY=FALSE
! /USE_TARGETS=FALSE
/SEGMENT_NAME=RFT
! /TARGET_TYPES=
! /TARGET_NAMES=
! /MCS_ML=0.0
! /MCS_AP=0.0
/MCS_AXIAL=-1
! /LANDMARK_LOCATION=
! /REFERENCE_LOCATION_TYPE=
! /REFERENCE_LOCATION_NAME=
! /USE_REFERENCE_LOCATION=FALSE
;
Add_Landmark
/LANDMARK_NAME=LFT_IK1
! /CALIBRATION_FILE=
! /USER_GENERATED=TRUE
/USE_PERCENTAGE=TRUE
! /CALIBRATION_ONLY=FALSE
! /USE_TARGETS=FALSE
/SEGMENT_NAME=LFT
! /TARGET_TYPES=
! /TARGET_NAMES=
! /MCS_ML=0.0
! /MCS_AP=0.0
! /MCS_AXIAL=0.0
! /LANDMARK_LOCATION=
! /REFERENCE_LOCATION_TYPE=
! /REFERENCE_LOCATION_NAME=
! /USE_REFERENCE_LOCATION=FALSE
;
Add_Landmark
/LANDMARK_NAME=LFT_IK2
! /CALIBRATION_FILE=
! /USER_GENERATED=TRUE
/USE_PERCENTAGE=TRUE
! /CALIBRATION_ONLY=FALSE
! /USE_TARGETS=FALSE
/SEGMENT_NAME=LFT
! /TARGET_TYPES=
! /TARGET_NAMES=
! /MCS_ML=0.0
/MCS_AP=-1
! /MCS_AXIAL=0.0
! /LANDMARK_LOCATION=
! /REFERENCE_LOCATION_TYPE=
! /REFERENCE_LOCATION_NAME=
! /USE_REFERENCE_LOCATION=FALSE
;
Add_Landmark
/LANDMARK_NAME=LFT_IK3
! /CALIBRATION_FILE=
! /USER_GENERATED=TRUE
/USE_PERCENTAGE=TRUE
! /CALIBRATION_ONLY=FALSE
! /USE_TARGETS=FALSE
/SEGMENT_NAME=LFT
! /TARGET_TYPES=
! /TARGET_NAMES=
! /MCS_ML=0.0
! /MCS_AP=0.0
/MCS_AXIAL=-1
! /LANDMARK_LOCATION=
! /REFERENCE_LOCATION_TYPE=
! /REFERENCE_LOCATION_NAME=
! /USE_REFERENCE_LOCATION=FALSE
;
Add_Landmark
/LANDMARK_NAME=RPV_Origin
! /CALIBRATION_FILE=
! /USER_GENERATED=TRUE
! /USE_PERCENTAGE=FALSE
! /CALIBRATION_ONLY=FALSE
! /USE_TARGETS=FALSE
/SEGMENT_NAME=RPV
! /TARGET_TYPES=
! /TARGET_NAMES=
! /MCS_ML=0.0
! /MCS_AP=0.0
! /MCS_AXIAL=0.0
! /LANDMARK_LOCATION=
! /REFERENCE_LOCATION_TYPE=
! /REFERENCE_LOCATION_NAME=
! /USE_REFERENCE_LOCATION=FALSE
;
Add_Landmark
/LANDMARK_NAME=RPV_AP
! /CALIBRATION_FILE=
! /USER_GENERATED=TRUE
! /USE_PERCENTAGE=FALSE
! /CALIBRATION_ONLY=FALSE
! /USE_TARGETS=FALSE
/SEGMENT_NAME=RPV
! /TARGET_TYPES=
! /TARGET_NAMES=
! /MCS_ML=0.0
/MCS_AP=0.1
! /MCS_AXIAL=0.0
! /LANDMARK_LOCATION=
! /REFERENCE_LOCATION_TYPE=
! /REFERENCE_LOCATION_NAME=
! /USE_REFERENCE_LOCATION=FALSE
;
Add_Landmark
/LANDMARK_NAME=RPV_Origin_Proj
! /CALIBRATION_FILE=
! /USER_GENERATED=TRUE
! /USE_PERCENTAGE=FALSE
! /CALIBRATION_ONLY=FALSE
/USE_TARGETS=TRUE
! /SEGMENT_NAME=
/TARGET_TYPES=LANDMARK+LANDMARK+LANDMARK+LANDMARK
/TARGET_NAMES=LAB_ORIGIN+LAB_X+LAB_Y+RPV_Origin
/MCS_ML=-999999
/MCS_AP=-999999
/MCS_AXIAL=-999999
! /LANDMARK_LOCATION=
! /REFERENCE_LOCATION_TYPE=
! /REFERENCE_LOCATION_NAME=
! /USE_REFERENCE_LOCATION=FALSE
;
Add_Landmark
/LANDMARK_NAME=RPV_AP_Proj
! /CALIBRATION_FILE=
! /USER_GENERATED=TRUE
! /USE_PERCENTAGE=FALSE
! /CALIBRATION_ONLY=FALSE
/USE_TARGETS=TRUE
! /SEGMENT_NAME=
/TARGET_TYPES=LANDMARK+LANDMARK+LANDMARK+LANDMARK
/TARGET_NAMES=LAB_ORIGIN+LAB_X+LAB_Y+RPV_AP
/MCS_ML=-999999
/MCS_AP=-999999
/MCS_AXIAL=-999999
! /LANDMARK_LOCATION=
! /REFERENCE_LOCATION_TYPE=
! /REFERENCE_LOCATION_NAME=
! /USE_REFERENCE_LOCATION=FALSE
;
Add_Landmark
/LANDMARK_NAME=RPV_Proj_Vert
! /CALIBRATION_FILE=
! /USER_GENERATED=TRUE
! /USE_PERCENTAGE=FALSE
! /CALIBRATION_ONLY=FALSE
! /USE_TARGETS=FALSE
/SEGMENT_NAME=LAB
/TARGET_TYPES=LANDMARK
/TARGET_NAMES=RPV_Origin_Proj
! /MCS_ML=0.0
! /MCS_AP=0.0
/MCS_AXIAL=0.1
! /LANDMARK_LOCATION=
! /REFERENCE_LOCATION_TYPE=
! /REFERENCE_LOCATION_NAME=
! /USE_REFERENCE_LOCATION=FALSE
;
Add_Landmark
/LANDMARK_NAME=RIGHT_KNEE_PROJ
! /CALIBRATION_FILE=
! /USER_GENERATED=TRUE
! /USE_PERCENTAGE=FALSE
! /CALIBRATION_ONLY=FALSE
! /USE_TARGETS=FALSE
/SEGMENT_NAME=RSK
! /TARGET_TYPES=
! /TARGET_NAMES=
/MCS_ML=0
/MCS_AP=0
/MCS_AXIAL=0
! /LANDMARK_LOCATION=
/REFERENCE_LOCATION_TYPE=LANDMARK
/REFERENCE_LOCATION_NAME=RIGHT_KNEE
/USE_REFERENCE_LOCATION=TRUE
;
Add_Landmark
/LANDMARK_NAME=LEFT_KNEE_PROJ
! /CALIBRATION_FILE=
! /USER_GENERATED=TRUE
! /USE_PERCENTAGE=FALSE
! /CALIBRATION_ONLY=FALSE
! /USE_TARGETS=FALSE
/SEGMENT_NAME=LSK
! /TARGET_TYPES=
! /TARGET_NAMES=
/MCS_ML=0
/MCS_AP=-0
/MCS_AXIAL=0
! /LANDMARK_LOCATION=
/REFERENCE_LOCATION_TYPE=LANDMARK
/REFERENCE_LOCATION_NAME=LEFT_KNEE
/USE_REFERENCE_LOCATION=TRUE
;
Add_Landmark
/LANDMARK_NAME=RIGHT_ANKLE_PROJ
! /CALIBRATION_FILE=
! /USER_GENERATED=TRUE
! /USE_PERCENTAGE=FALSE
! /CALIBRATION_ONLY=FALSE
! /USE_TARGETS=FALSE
/SEGMENT_NAME=RFT
! /TARGET_TYPES=
! /TARGET_NAMES=
/MCS_ML=2.98311e-006
/MCS_AP=8.99324e-005
/MCS_AXIAL=4.18323e-008
! /LANDMARK_LOCATION=
/REFERENCE_LOCATION_TYPE=LANDMARK
/REFERENCE_LOCATION_NAME=RIGHT_ANKLE
/USE_REFERENCE_LOCATION=TRUE
;
Add_Landmark
/LANDMARK_NAME=LEFT_ANKLE_PROJ
! /CALIBRATION_FILE=
! /USER_GENERATED=TRUE
/USE_PERCENTAGE=TRUE
! /CALIBRATION_ONLY=FALSE
! /USE_TARGETS=FALSE
/SEGMENT_NAME=LFT
! /TARGET_TYPES=
! /TARGET_NAMES=
/MCS_ML=-4.03176e-008
/MCS_AP=3.09682e-006
/MCS_AXIAL=-5.63715e-010
! /LANDMARK_LOCATION=
/REFERENCE_LOCATION_TYPE=LANDMARK
/REFERENCE_LOCATION_NAME=LEFT_ANKLE
/USE_REFERENCE_LOCATION=TRUE
;
Add_Landmark
/LANDMARK_NAME=RPV_AP_PROJ_FIXED
! /CALIBRATION_FILE=
! /USER_GENERATED=TRUE
! /USE_PERCENTAGE=FALSE
! /CALIBRATION_ONLY=FALSE
/USE_TARGETS=TRUE
! /SEGMENT_NAME=
/TARGET_TYPES=LANDMARK+LANDMARK
/TARGET_NAMES=RPV_Origin_Proj+RPV_AP_Proj
/MCS_ML=-999999
/MCS_AP=-999999
/MCS_AXIAL=0.1
! /LANDMARK_LOCATION=
! /REFERENCE_LOCATION_TYPE=
! /REFERENCE_LOCATION_NAME=
! /USE_REFERENCE_LOCATION=FALSE
;
Add_Landmark
/LANDMARK_NAME=MID_IJC7
! /CALIBRATION_FILE=
! /USER_GENERATED=TRUE
/USE_PERCENTAGE=TRUE
! /CALIBRATION_ONLY=FALSE
/USE_TARGETS=TRUE
! /SEGMENT_NAME=
/TARGET_TYPES=TARGET+TARGET
/TARGET_NAMES=CLAV+C7
/MCS_ML=-999999
/MCS_AP=-999999
/MCS_AXIAL=0.5
! /LANDMARK_LOCATION=
! /REFERENCE_LOCATION_TYPE=
! /REFERENCE_LOCATION_NAME=
! /USE_REFERENCE_LOCATION=FALSE
;
Add_Landmark
/LANDMARK_NAME=MID_PXTV8
! /CALIBRATION_FILE=
! /USER_GENERATED=TRUE
/USE_PERCENTAGE=TRUE
! /CALIBRATION_ONLY=FALSE
/USE_TARGETS=TRUE
! /SEGMENT_NAME=
/TARGET_TYPES=TARGET+TARGET
/TARGET_NAMES=STRN+T10
/MCS_ML=-999999
/MCS_AP=-999999
/MCS_AXIAL=0.5
! /LANDMARK_LOCATION=
! /REFERENCE_LOCATION_TYPE=
! /REFERENCE_LOCATION_NAME=
! /USE_REFERENCE_LOCATION=FALSE
;
Add_Landmark
/LANDMARK_NAME=THORAX_X
! /CALIBRATION_FILE=
! /USER_GENERATED=TRUE
! /USE_PERCENTAGE=FALSE
! /CALIBRATION_ONLY=FALSE
/USE_TARGETS=TRUE
! /SEGMENT_NAME=
/TARGET_TYPES=TARGET+TARGET+LANDMARK
/TARGET_NAMES=CLAV+C7+MID_PXTV8
! /MCS_ML=0.0
/MCS_AP=0.1
/MCS_AXIAL=0.5*DISTANCE(CLAV,C7)
! /LANDMARK_LOCATION=
! /REFERENCE_LOCATION_TYPE=
! /REFERENCE_LOCATION_NAME=
! /USE_REFERENCE_LOCATION=FALSE
;
Add_Landmark
/LANDMARK_NAME=THORAX_PROX
! /CALIBRATION_FILE=
! /USER_GENERATED=TRUE
! /USE_PERCENTAGE=FALSE
! /CALIBRATION_ONLY=FALSE
! /USE_TARGETS=FALSE
/SEGMENT_NAME=RPV
! /TARGET_TYPES=
! /TARGET_NAMES=
/MCS_ML=0
/MCS_AP=0
/MCS_AXIAL=0
! /LANDMARK_LOCATION=
! /REFERENCE_LOCATION_TYPE=
! /REFERENCE_LOCATION_NAME=
! /USE_REFERENCE_LOCATION=FALSE
;
Add_Landmark
/LANDMARK_NAME=Pelvis_Lateral
! /CALIBRATION_FILE=
! /USER_GENERATED=TRUE
! /USE_PERCENTAGE=FALSE
! /CALIBRATION_ONLY=FALSE
! /USE_TARGETS=FALSE
/SEGMENT_NAME=RPV
/TARGET_TYPES=LANDMARK
/TARGET_NAMES=LAB_ORIGIN
/MCS_ML=0.1
! /MCS_AP=0.0
! /MCS_AXIAL=0.0
! /LANDMARK_LOCATION=
! /REFERENCE_LOCATION_TYPE=
! /REFERENCE_LOCATION_NAME=
! /USE_REFERENCE_LOCATION=FALSE
;
Add_Landmark
/LANDMARK_NAME=Pelvis_Lateral_Projected
! /CALIBRATION_FILE=
! /USER_GENERATED=TRUE
! /USE_PERCENTAGE=FALSE
! /CALIBRATION_ONLY=FALSE
/USE_TARGETS=TRUE
! /SEGMENT_NAME=
/TARGET_TYPES=LANDMARK+LANDMARK++LANDMARK
/TARGET_NAMES=LAB_ORIGIN+LAB_Y++Pelvis_Lateral
/MCS_ML=-999999
/MCS_AP=-999999
/MCS_AXIAL=-999999
! /LANDMARK_LOCATION=
! /REFERENCE_LOCATION_TYPE=
! /REFERENCE_LOCATION_NAME=
! /USE_REFERENCE_LOCATION=FALSE
;
Add_Landmark
/LANDMARK_NAME=Lab_Lateral
! /CALIBRATION_FILE=
! /USER_GENERATED=TRUE
! /USE_PERCENTAGE=FALSE
! /CALIBRATION_ONLY=FALSE
/USE_TARGETS=TRUE
! /SEGMENT_NAME=
/TARGET_TYPES=LANDMARK+LANDMARK
/TARGET_NAMES=LAB_ORIGIN+Pelvis_Lateral_Projected
/MCS_ML=-999999
/MCS_AP=-999999
/MCS_AXIAL=0.1
! /LANDMARK_LOCATION=
! /REFERENCE_LOCATION_TYPE=
! /REFERENCE_LOCATION_NAME=
! /USE_REFERENCE_LOCATION=FALSE
;
Add_Landmark
/LANDMARK_NAME=RTB1_IK
! /CALIBRATION_FILE=
! /USER_GENERATED=TRUE
! /USE_PERCENTAGE=FALSE
! /CALIBRATION_ONLY=FALSE
! /USE_TARGETS=FALSE
/SEGMENT_NAME=RSK
! /TARGET_TYPES=
! /TARGET_NAMES=
/MCS_ML=0.0882986
/MCS_AP=0.00667982
/MCS_AXIAL=-0.177505
! /LANDMARK_LOCATION=
/REFERENCE_LOCATION_TYPE=TARGET
/REFERENCE_LOCATION_NAME=RTB1
! /USE_REFERENCE_LOCATION=FALSE
;
Add_Landmark
/LANDMARK_NAME=RTB2_IK
! /CALIBRATION_FILE=
! /USER_GENERATED=TRUE
! /USE_PERCENTAGE=FALSE
! /CALIBRATION_ONLY=FALSE
! /USE_TARGETS=FALSE
/SEGMENT_NAME=RSK
! /TARGET_TYPES=
! /TARGET_NAMES=
/MCS_ML=0.0738048
/MCS_AP=0.00643178
/MCS_AXIAL=-0.283913
! /LANDMARK_LOCATION=
/REFERENCE_LOCATION_TYPE=TARGET
/REFERENCE_LOCATION_NAME=RTB2
! /USE_REFERENCE_LOCATION=FALSE
;
Add_Landmark
/LANDMARK_NAME=RTB3_IK
! /CALIBRATION_FILE=
! /USER_GENERATED=TRUE
! /USE_PERCENTAGE=FALSE
! /CALIBRATION_ONLY=FALSE
! /USE_TARGETS=FALSE
/SEGMENT_NAME=RSK
! /TARGET_TYPES=
! /TARGET_NAMES=
/MCS_ML=0.0916226
/MCS_AP=-0.0540033
/MCS_AXIAL=-0.177612
! /LANDMARK_LOCATION=
/REFERENCE_LOCATION_TYPE=TARGET
/REFERENCE_LOCATION_NAME=RTB3
! /USE_REFERENCE_LOCATION=FALSE
;
Add_Landmark
/LANDMARK_NAME=RTB4_IK
! /CALIBRATION_FILE=
! /USER_GENERATED=TRUE
! /USE_PERCENTAGE=FALSE
! /CALIBRATION_ONLY=FALSE
! /USE_TARGETS=FALSE
/SEGMENT_NAME=RSK
! /TARGET_TYPES=
! /TARGET_NAMES=
/MCS_ML=0.0670588
/MCS_AP=-0.0548482
/MCS_AXIAL=-0.281678
! /LANDMARK_LOCATION=
/REFERENCE_LOCATION_TYPE=TARGET
/REFERENCE_LOCATION_NAME=RTB4
! /USE_REFERENCE_LOCATION=FALSE
;
Add_Landmark
/LANDMARK_NAME=LTB1_IK
! /CALIBRATION_FILE=
! /USER_GENERATED=TRUE
! /USE_PERCENTAGE=FALSE
! /CALIBRATION_ONLY=FALSE
! /USE_TARGETS=FALSE
/SEGMENT_NAME=LSK
! /TARGET_TYPES=
! /TARGET_NAMES=
/MCS_ML=-0.0734451
/MCS_AP=0.0130485
/MCS_AXIAL=-0.148819
! /LANDMARK_LOCATION=
/REFERENCE_LOCATION_TYPE=TARGET
/REFERENCE_LOCATION_NAME=LTB1
! /USE_REFERENCE_LOCATION=FALSE
;
Add_Landmark
/LANDMARK_NAME=LTB2_IK
! /CALIBRATION_FILE=
! /USER_GENERATED=TRUE
! /USE_PERCENTAGE=FALSE
! /CALIBRATION_ONLY=FALSE
! /USE_TARGETS=FALSE
/SEGMENT_NAME=LSK
! /TARGET_TYPES=
! /TARGET_NAMES=
/MCS_ML=-0.0610021
/MCS_AP=0.0180748
/MCS_AXIAL=-0.254614
! /LANDMARK_LOCATION=
/REFERENCE_LOCATION_TYPE=TARGET
/REFERENCE_LOCATION_NAME=LTB2
! /USE_REFERENCE_LOCATION=FALSE
;
Add_Landmark
/LANDMARK_NAME=LTB3_IK
! /CALIBRATION_FILE=
! /USER_GENERATED=TRUE
! /USE_PERCENTAGE=FALSE
! /CALIBRATION_ONLY=FALSE
! /USE_TARGETS=FALSE
/SEGMENT_NAME=LSK
! /TARGET_TYPES=
! /TARGET_NAMES=
/MCS_ML=-0.0910981
/MCS_AP=-0.0442641
/MCS_AXIAL=-0.152513
! /LANDMARK_LOCATION=
/REFERENCE_LOCATION_TYPE=TARGET
/REFERENCE_LOCATION_NAME=LTB3
! /USE_REFERENCE_LOCATION=FALSE
;
Add_Landmark
/LANDMARK_NAME=LTB4_IK
! /CALIBRATION_FILE=
! /USER_GENERATED=TRUE
! /USE_PERCENTAGE=FALSE
! /CALIBRATION_ONLY=FALSE
! /USE_TARGETS=FALSE
/SEGMENT_NAME=LSK
! /TARGET_TYPES=
! /TARGET_NAMES=
/MCS_ML=-0.0764186
/MCS_AP=-0.0414377
/MCS_AXIAL=-0.258864
! /LANDMARK_LOCATION=
/REFERENCE_LOCATION_TYPE=TARGET
/REFERENCE_LOCATION_NAME=LTB4
! /USE_REFERENCE_LOCATION=FALSE
;
!
! Muscles
!
