# Supplementary material for: Joint-level energetics differentiate isoinertial from speed-power resistance training—a Bayesian analysis
Source: PeerJ. 2018 Apr 12;6:e4620. doi: 10.7717/peerj.4620 (PMC5899884; doi:10.7717/peerj.4620)
Supplement: Supplemental Information 1 [file peerj-06-4620-s001.zip › PeerJBayesData/JAGS_FILE.txt]

model{# Model has random subject intercept, constant correlation between slope and intercept, homogenous variance

    for (i in 1:N_obs){
	y[i] ~ dnorm(y.hat[i],tau.y)
	y.pred [i] ~ dnorm(y.hat[i],tau.y)
	y.hat[i] <- u[ID[i]] + beta[1]*x[i,1] + beta[2]*x[i,2]  + beta[3]*x[i,3]  + beta[4] *x[i,4]  + beta[5]*x[i,5]
    }

    for (r in 1:np){
	beta[r] ~ dnorm(mu[r],prec.mu[r])
    }

    tau.y ~ dgamma(0.01,0.01)
    sigma.y <- 1/sqrt(tau.y)
    
    for (k in 1:N_subj){
        u[k] ~ dnorm(0,tau.u)
    }

    tau.u ~ dgamma(0.01,0.01)
    sigma.u <- 1/sqrt(tau.u )
	
}
    
