# Supplementary material for: Joint-level energetics differentiate isoinertial from speed-power resistance training—a Bayesian analysis
Source: PeerJ. 2018 Apr 12;6:e4620. doi: 10.7717/peerj.4620 (PMC5899884; doi:10.7717/peerj.4620)
Supplement: Supplemental Information 1 [file peerj-06-4620-s001.zip › PeerJBayesData/Visual3DPipelines.v3s]

!=================================================================================================================================
!This script does several functions which may be copied separately:
!Created Bernard Liew 14 Mar 2018
!=================================================================================================================================
==========================================================


Select_Active_File
/FILE_NAME=ALL_FILES
/QUERY=
;


!================================================================
!CALCULATE HIP,KNEE,ANKLE JOINT POWER SCALAR
!================================================================

Compute_Model_Based_Data
/RESULT_NAME=RIGHT_HIP_POWER_SCALAR
/FUNCTION=JOINT_POWER_SCALAR
/SEGMENT=RTH
/REFERENCE_SEGMENT=
/RESOLUTION_COORDINATE_SYSTEM=
! /USE_CARDAN_SEQUENCE=FALSE
! /NORMALIZATION=FALSE
! /NORMALIZATION_METHOD=
! /NORMALIZATION_METRIC=
! /NEGATEX=FALSE
! /NEGATEY=FALSE
! /NEGATEZ=FALSE
! /AXIS1=X
! /AXIS2=Y
! /AXIS3=Z
! /TREADMILL_DATA=FALSE
! /TREADMILL_DIRECTION=UNIT_VECTOR(0,1,0)
! /TREADMILL_SPEEED=0.0
;

Compute_Model_Based_Data
/RESULT_NAME=RIGHT_KNEE_POWER_SCALAR
/FUNCTION=JOINT_POWER_SCALAR
/SEGMENT=RSK
/REFERENCE_SEGMENT=
/RESOLUTION_COORDINATE_SYSTEM=
! /USE_CARDAN_SEQUENCE=FALSE
! /NORMALIZATION=FALSE
! /NORMALIZATION_METHOD=
! /NORMALIZATION_METRIC=
! /NEGATEX=FALSE
! /NEGATEY=FALSE
! /NEGATEZ=FALSE
! /AXIS1=X
! /AXIS2=Y
! /AXIS3=Z
! /TREADMILL_DATA=FALSE
! /TREADMILL_DIRECTION=UNIT_VECTOR(0,1,0)
! /TREADMILL_SPEEED=0.0
;

Compute_Model_Based_Data
/RESULT_NAME=RIGHT_ANKLE_POWER_SCALAR
/FUNCTION=JOINT_POWER_SCALAR
/SEGMENT=RFT
/REFERENCE_SEGMENT=
/RESOLUTION_COORDINATE_SYSTEM=
! /USE_CARDAN_SEQUENCE=FALSE
! /NORMALIZATION=FALSE
! /NORMALIZATION_METHOD=
! /NORMALIZATION_METRIC=
! /NEGATEX=FALSE
! /NEGATEY=FALSE
! /NEGATEZ=FALSE
! /AXIS1=X
! /AXIS2=Y
! /AXIS3=Z
! /TREADMILL_DATA=FALSE
! /TREADMILL_DIRECTION=UNIT_VECTOR(0,1,0)
! /TREADMILL_SPEEED=0.0
;

Compute_Model_Based_Data
/RESULT_NAME=RIGHT_FOOT
/FUNCTION=UD_POWER
/SEGMENT=RFT
/REFERENCE_SEGMENT=
/RESOLUTION_COORDINATE_SYSTEM=
! /USE_CARDAN_SEQUENCE=FALSE
! /NORMALIZATION=FALSE
! /NORMALIZATION_METHOD=
! /NORMALIZATION_METRIC=
! /NEGATEX=FALSE
! /NEGATEY=FALSE
! /NEGATEZ=FALSE
! /AXIS1=X
! /AXIS2=Y
! /AXIS3=Z
! /TREADMILL_DATA=FALSE
/TREADMILL_DIRECTION=UNIT_VECTOR(0, 1, 0)
! /TREADMILL_SPEEED=0.0
;

Compute_Model_Based_Data
/RESULT_NAME=LEFT_HIP_POWER_SCALAR
/FUNCTION=JOINT_POWER_SCALAR
/SEGMENT=LTH
/REFERENCE_SEGMENT=
/RESOLUTION_COORDINATE_SYSTEM=
! /USE_CARDAN_SEQUENCE=FALSE
! /NORMALIZATION=FALSE
! /NORMALIZATION_METHOD=
! /NORMALIZATION_METRIC=
! /NEGATEX=FALSE
! /NEGATEY=FALSE
! /NEGATEZ=FALSE
! /AXIS1=X
! /AXIS2=Y
! /AXIS3=Z
! /TREADMILL_DATA=FALSE
! /TREADMILL_DIRECTION=UNIT_VECTOR(0,1,0)
! /TREADMILL_SPEEED=0.0
;

Compute_Model_Based_Data
/RESULT_NAME=LEFT_KNEE_POWER_SCALAR
/FUNCTION=JOINT_POWER_SCALAR
/SEGMENT=LSK
/REFERENCE_SEGMENT=
/RESOLUTION_COORDINATE_SYSTEM=
! /USE_CARDAN_SEQUENCE=FALSE
! /NORMALIZATION=FALSE
! /NORMALIZATION_METHOD=
! /NORMALIZATION_METRIC=
! /NEGATEX=FALSE
! /NEGATEY=FALSE
! /NEGATEZ=FALSE
! /AXIS1=X
! /AXIS2=Y
! /AXIS3=Z
! /TREADMILL_DATA=FALSE
! /TREADMILL_DIRECTION=UNIT_VECTOR(0,1,0)
! /TREADMILL_SPEEED=0.0
;

Compute_Model_Based_Data
/RESULT_NAME=LEFT_ANKLE_POWER_SCALAR
/FUNCTION=JOINT_POWER_SCALAR
/SEGMENT=LFT
/REFERENCE_SEGMENT=
/RESOLUTION_COORDINATE_SYSTEM=
! /USE_CARDAN_SEQUENCE=FALSE
! /NORMALIZATION=FALSE
! /NORMALIZATION_METHOD=
! /NORMALIZATION_METRIC=
! /NEGATEX=FALSE
! /NEGATEY=FALSE
! /NEGATEZ=FALSE
! /AXIS1=X
! /AXIS2=Y
! /AXIS3=Z
! /TREADMILL_DATA=FALSE
! /TREADMILL_DIRECTION=UNIT_VECTOR(0,1,0)
! /TREADMILL_SPEEED=0.0
;

Compute_Model_Based_Data
/RESULT_NAME=LEFT_FOOT
/FUNCTION=UD_POWER
/SEGMENT=LFT
/REFERENCE_SEGMENT=
/RESOLUTION_COORDINATE_SYSTEM=
! /USE_CARDAN_SEQUENCE=FALSE
! /NORMALIZATION=FALSE
! /NORMALIZATION_METHOD=
! /NORMALIZATION_METRIC=
! /NEGATEX=FALSE
! /NEGATEY=FALSE
! /NEGATEZ=FALSE
! /AXIS1=X
! /AXIS2=Y
! /AXIS3=Z
! /TREADMILL_DATA=FALSE
/TREADMILL_DIRECTION=UNIT_VECTOR(0, 1, 0)
! /TREADMILL_SPEEED=0.0
;

!================================================================================================================================
!!! CALCULATES JUMP PERFORMANCE FROM ARTICLE
!!Journal of Theoretical Biology
!Volume 240, Issue 4, 21 June 2006, Pages 554–561
!Scaling and jumping: Gravity loses grip on small jumpers Melanie N. Scholz, , Maarten F. Bobbert , A.J. Knoek van Soest
!================================================================================================================================

Metric_Signal_Value_At_Event
/SIGNAL_TYPES=LINK_MODEL_BASED
! /SIGNAL_FOLDER=ORIGINAL
/SIGNAL_NAMES=MOD_DISPL
! /RESULT_METRIC_FOLDER=PROCESSED
/RESULT_METRIC_NAME=JUMP_DESCENT
! /APPLY_AS_SUFFIX_TO_SIGNAL_NAME=FALSE
! /SIGNAL_COMPONENTS=
/COMPONENT_SEQUENCE=Z
/EVENT_NAME=CON
/GENERATE_MEAN_AND_STDDEV=FALSE
! /APPEND_TO_EXISTING_VALUES=FALSE
! /GENERATE_VECTOR_LENGTH_METRIC=FALSE
! /RETAIN_NO_DATA_VALUES=FALSE
;


Metric_Maximum
! /RESULT_METRIC_FOLDER=PROCESSED
/RESULT_METRIC_NAME=JUMP_MAX
! /APPLY_AS_SUFFIX_TO_SIGNAL_NAME=FALSE
/SIGNAL_TYPES=LINK_MODEL_BASED
! /SIGNAL_FOLDER=ORIGINAL
/SIGNAL_NAMES=MOD_DISPL
/COMPONENT_SEQUENCE=Z
/EVENT_SEQUENCE=ROFF+END
/EXCLUDE_EVENTS=
/SEQUENCE_PERCENT_START=
/SEQUENCE_PERCENT_END=
/GENERATE_MEAN_AND_STDDEV=FALSE
! /APPEND_TO_EXISTING_VALUES=FALSE
! /CREATE_GLOBAL_MAXIMUM=FALSE
;


;
